# Supplementary material for: Electroconvulsive Shock Induces Greater Plasticity of Dentate Gyrus Neurons Born in Adulthood Than Those Born in Development
Source: Eur J Neurosci. 2026 Apr 9;63(7):e70492. doi: 10.1111/ejn.70492 (PMC13065466; doi:10.1111/ejn.70492)
Supplement: Supplementary file 1 — Data S1: Supporting Information. [file EJN-63-0-s001.xlsx]

## Sheet: brdu
ADULT BORN NEURONS
Sham dorsal
Male	96	108	264	72	276	108
Female	168	180	96	108	264	60	252	228	60	72
ECS dorsal
Male	396	216	192	228	120	252	516	300	468	360
Female	324	420	96	444	300	324	432	396	372	324
Sham ventral
Male	36	192		120	108	132	96
Female	240	144	132	180	48	72	180	132	144	168
ECS ventral
Male	300	288	324	264	420	252	372	552	456	300
Female	252	228	180	276	324	288	408	252	168	180
DEVELOPMENTALLY BORN NEURONS
Sham dorsal
Male	10980	13032	20280	15552	12588	9540
Female	15516	8256	5724	9120	7548	15516	9120	7548
ECS dorsal
Male	13416	12720	9084	7068	16452	12744
Female	9780	6540	14640	15552	20052	14808
Sham ventral
Male	7344	19152	17544	14868	15828	20976
Female	10920	11772	11724	8388	10584	11436	8388	10584
ECS ventral
Male	6912	12732	16656	14916	12444	11628
Female	12204	8316	15000	13452	8568	12048

## Sheet: dcx
Sham dorsal
Male	7090.95	28780.8	24654.4	28829.6	25733.4	30399.7	30476.8	37742.2	29979
Female	10954	20106.4	33421.9	21775	35633.3	28295.8	29669.9	29563	21859.1	28137.1	18530.2
ECS dorsal
Male	23337.4	39613	24988.9	33169.9	49976.2	52828.9	27692.8	33128.3	31485.6	61371.1	26252.7
Female	20654.9	32287.1	20695.6	31713.6	30479	31363.4	28826.4	37869.9	34137.6	34917.4	23476.9	52160	41177.2
Sham ventral
Male	6453.3	27760	21509.6	31842.8	22263.1	16561.3	24500.5	28577.8	31842.7
Female	11909.8	12185.4	17924.8	30229.8	25109	29221.9	21911.6	32769	26774.8	32283.1	25177.5
ECS ventral
Male	27866.5	52035.1	45412.8	42449.9	68392.7	38441.6	62485.9	37524.5	33763.4	33506.1
Female	29408.5	34671.9	34828.8	29585.5	40386.7	28136.9	29147.9	45635.7	35348.4	72189	69384.3

## Sheet: morphology
ID	stim	sex	subregion	age	label	length	branch	spine	area	filopodia	mushroom	ca3
A289	ecs	f	D	151	adult	1208.4	6	0.882182			0.0456087
A289	ecs	f	D	151	adult	1078.59	8	1.02535			0.105895
A289	ecs	f	D	151	adult	712.405	6	1.07061			0.0309277
A289	ecs	f	D	151	adult			0.988065			0.0951837
A289	ecs	f	D	151	adult			1.12597			0.0750649
A289	ecs	f	D	151	adult			0.731995			0.0322471
A289	ecs	f	D	151	adult			0.817435			0.047691
A289	ecs	f	V	151	adult	1763.28	10	1.17503			0.0345596
A289	ecs	f	V	151	adult	1487.85	9	1.1363			0
A289	ecs	f	V	151	adult	934.825	8	0.954517			0.0550873
A289	ecs	f	V	151	adult			1.1871			0.032294
A289	ecs	f	V	151	adult			1.03251			0.0479708
N563	sham	f	D	94	adult	1263.3	9	0.940249			0
N563	sham	f	D	94	adult	1161.83	8	0.841935			0
N563	sham	f	D	94	adult			0.976926			0.0639202
N563	sham	f	D	94	adult			0.672605			0.0558295
N563	sham	f	D	94	adult			0.76984			0.0226424
N563	sham	f	D	94	adult			0.819285			0.0642921
N563	sham	f	D	94	adult			0.79391			0.024253
N563	sham	f	V	94	adult	1078.19	7	0.77368			0.0844766
N563	sham	f	V	94	adult	1157.61	6	0.629733			0.0672959
N563	sham	f	V	94	adult			0.73094			0.0129413
N563	sham	f	V	94	adult			0.869785			0.0279787
N563	sham	f	V	94	adult			0.878892			0
N563	sham	f	V	94	adult			0.427311			0
N563	sham	f	V	94	adult			0.326708			0
N569	ecs	f	D	82	adult	1194.74	8	0.711986			0.0159566
N569	ecs	f	D	82	adult	1024.25	6	0.950721			0
N569	ecs	f	D	82	adult	1395.94	7	0.756276			0.0135049
N569	ecs	f	D	82	adult			1.13971
N569	ecs	f	D	82	adult			0.625551			0.0151962
N569	ecs	f	D	82	adult			0.669361			0.0160398
N569	ecs	f	D	82	adult			0.573981			0.0826037
N569	ecs	f	D	82	adult			1.01719			0.102902
N569	ecs	f	D	82	adult			0.949422			0.0598349
N569	ecs	f	D	82	adult			0.719728			0.133738
N569	ecs	f	D	82	adult			0.672248			0.0488337
N569	ecs	f	V	82	adult	1418.34	7	0.903825			0.0324871
N569	ecs	f	V	82	adult	1430.61	9	0.87917			0.0437273
N569	ecs	f	V	82	adult	1057.08	5	0.732458			0.0183732
N569	ecs	f	V	82	adult	1790.82	11	0.858049			0.0180796
N569	ecs	f	V	82	adult			1.08088			0.152455
N569	ecs	f	V	82	adult			0.650054			0.0439078
N569	ecs	f	V	82	adult			0.954175			0.0646789
N569	ecs	f	V	82	adult			0.894988			0.155237
N574	ecs	m	D	82	adult	1588.17	8	1.07315			0.0941553
N574	ecs	m	D	82	adult	990.764	6	1.10085			0.0591585
N574	ecs	m	D	82	adult	805.166	7	1.13631			0.145092
N574	ecs	m	D	82	adult			1.05534			0.0948977
N574	ecs	m	D	82	adult			1.17424			0.0619492
N574	ecs	m	D	82	adult			0.972102			0.0644901
N574	ecs	m	V	82	adult	1282.29	7	1.00339			0.073779
N574	ecs	m	V	82	adult	1173.51	5	0.533713			0.0652614
N574	ecs	m	V	82	adult	990.901	6	1.17277			0.0459383
N574	ecs	m	V	82	adult	1039.45	6	1.05658			0.0829853
N574	ecs	m	V	82	adult			0.802191			0
N574	ecs	m	D	82	adult				6.485	4		ca3a
N574	ecs	m	D	82	adult				9.077	8		ca3a
N574	ecs	m	D	82	adult				2.263	2		ca3a
N574	ecs	m	D	82	adult				14.167	2		ca3b
N574	ecs	m	D	82	adult				7.483	2		ca3c
N574	ecs	m	D	82	adult				11.051	3		ca3c
N574	ecs	m	D	82	adult				3.911	1		ca3c
N574	ecs	m	D	82	adult				3.456	2		ca3c
N574	ecs	m	V	82	adult				17.063	5
N574	ecs	m	V	82	adult				7.686	4
N574	ecs	m	V	82	adult				12.287	1
N574	ecs	m	V	82	adult				12.201	1
N574	ecs	m	V	82	adult				7.729	2
N574	ecs	m	V	82	adult				4.721	6
N574	ecs	m	V	82	adult				4.584	3
N575	sham	m	D	82	adult	996.303	6	1.10759			0.0521105
N575	sham	m	D	82	adult	1085.58	7	0.713632			0.0719942
N575	sham	m	D	82	adult			0.713569			0.022299
N575	sham	m	D	82	adult			0.618972			0.143947
N575	sham	m	D	82	adult			0.847655			0.049862
N575	sham	m	D	82	adult			0.914953			0.0290461
N575	sham	m	D	82	adult			1.08904			0.214339
N575	sham	m	D	82	adult			1.09911			0.147942
N575	sham	m	V	82	adult	1099.95	7	1.21521			0.135024
N575	sham	m	V	82	adult	640.312	4	1.12956			0.0653296
N575	sham	m	V	82	adult	1099.95	7	0.550636			0.0305909
N575	sham	m	V	82	adult	640.312	4	0.749585			0.0267709
N575	sham	m	V	82	adult			1.19996			0.0745559
N575	sham	m	V	82	adult			1.04088			0.058459
A290	sham	f	D	151	adult	637.483	6	0.580407			0.0138192
A290	sham	f	V	151	adult	1135.36	7	1.03028			0.0145102
A290	sham	f	D	151	adult	668.777	8
A290	sham	f	V	151	adult	1011.44	7	0.66747
A290	sham	f	V	151	adult			1.04691			0
B1112	ecs	f	D	87	adult	1275.44	6	0.781885			0
B1112	ecs	f	D	87	adult	1336.14	6	0.651369			0.0372211
B1112	ecs	f	D	87	adult			1.09453			0.0710732
B1112	ecs	f	D	87	adult			0.883236			0.0441618
B1114	ecs	m	D	87	adult			0.7741			0.0302517
B1114	ecs	m	D	87	adult			0.767116			0.0321456
B1114	ecs	m	D	87	adult			0.865082			0.10381
B1114	ecs	m	D	87	adult			0.737237			0.0417304
B1114	ecs	m	V	87	adult	1142.06	7	0.875304			0.0525183
B1114	ecs	m	V	87	adult			0.733968			0.126037
B1116	ecs	m	D	87	adult	1438.12	6	0.991145			0.044615
B1116	ecs	m	D	87	adult	1207.51	6	0.869928			0.0466135
N589	sham	m	V	100	adult	809.218	6	1.39174
N589	sham	m	V	100	adult			0.972653
N589	sham	m	V	100	adult			0.872936
N589	sham	m	V	100	adult			0.98976
A293	sham	m	D	193	adult	1444.74	8	1.03356			0.13719
A293	sham	m	D	193	adult	1762.32	7	1.13559			0.127789
A293	sham	m	D	193	adult	1299.88	8	0.883075			0.151124
A293	sham	m	D	193	adult	1755.39	8	0.93319			0.0593877
A293	sham	m	V	193	adult	1568.58	7	1.05514			0.0553021
A293	sham	m	V	193	adult			1.14871			0.0901534
A293	sham	m	V	193	adult				6.138	1
A293	sham	m	V	193	adult				3.297	2
A293	sham	m	V	193	adult				3.066	3
B1122	ecs	f	D	61	adult	1240.93	7	1.1054			0.0938174
B1122	ecs	f	D	61	adult	1196.54	7	1.2023			0.0595123
B1122	ecs	f	D	61	adult			0.800454			0.0553741
B1122	ecs	f	D	61	adult			0.817189			0.0445802
N592	sham	f	D	57	adult	1255.35	8
N595	ecs	m	D	57	adult	1383.79	8	0.792127			0.062588
N595	ecs	m	D	57	adult			0.741679			0.0544974
N595	ecs	m	D	57	adult			0.810172			0.0826706
N595	ecs	m	D	57	adult			0.662186			0.0986235
N596	ecs	m	D	57	adult	1830.06	9	0.817469			0.0947044
N596	ecs	m	D	57	adult	1233.66	6	1.09062			0.224891
N596	ecs	m	D	57	adult			0.623412			0.0473097
N596	ecs	m	D	57	adult			0.570509			0.0761325
N596	ecs	m	V	57	adult			0.591237			0.0897988
N596	ecs	m	V	57	adult			1.05988			0.0322352
N596	ecs	m	V	57	adult			0.905766			0.144658
N596	ecs	m	V	57	adult			0.938201			0.0631154
B1149	ecs	f	D	106	pup	1011.91	8	1.40359			0.0888478
B1149	ecs	f	D	106	pup	1142.98	8	1.20829			0.113013
B1149	ecs	f	D	106	pup	1239	7	1.41386			0.129527
B1149	ecs	f	D	106	pup	1356.42	7	1.03821			0.111846
B1149	ecs	f	V	106	pup	1443.25	9	0.763074			0.0774024
B1149	ecs	f	V	106	pup			0.748532			0.0590877
B1151	ecs	f	D	106	pup	1517.55	8	1.17045			0.0806484
B1151	ecs	f	D	106	pup	1230.65	7	1.21013			0.152738
B1151	ecs	f	D	106	pup	1099.64	8	1.23338			0.170366
B1151	ecs	f	D	106	pup	1336.54	6	1.03404			0.198066
B1151	ecs	f	D	106	pup			1.34166			0.153844
B1151	ecs	f	D	106	pup			1.18856			0.167735
B1151	ecs	f	D	106	pup			1.31609			0.341513
B1151	ecs	f	D	106	pup			1.10339			0.246816
B1151	ecs	f	D	106	pup			1.12695			0.256246
B1151	ecs	f	D	106	pup			1.32003			0.226036
B1151	ecs	f	V	106	pup	1529.09	9	1.06264			0.206425
B1151	ecs	f	V	106	pup	1564	8	0.865181			0.194253
B1151	ecs	f	V	106	pup			0.983055			0.214574
B1151	ecs	f	V	106	pup			0.888468			0.186612
B1151	ecs	f	V	106	pup			0.856876			0.218083
B1151	ecs	f	V	106	pup			1.02664			0.298125
B1151	ecs	f	V	106	pup			0.701396			0.132251
B1151	ecs	f	V	106	pup			0.551815			0.166147
B1159	sham	f	D	71	pup	1259.02	7	1.38587			0.314837
B1159	sham	f	D	71	pup	1546.65	8	1.55171			0.320404
B1159	sham	f	D	71	pup			1.44524			0.200293
B1159	sham	f	D	71	pup			0.986074			0.195455
B1161	sham	f	D	71	pup	1415.44	8	1.13654			0.17509
B1161	sham	f	D	71	pup	1331.14	9	0.969054			0.160979
B1161	sham	f	D	71	pup	1323.57	9	0.932762			0.143461
B1161	sham	f	D	71	pup	1209.69	7	0.978578			0.263657
B1161	sham	f	D	71	pup			0.919526			0.113671
B1161	sham	f	D	71	pup			1.19531			0.0541418
B1161	sham	f	D	71	pup			0.921135			0.185431
B1161	sham	f	D	71	pup			1.09604			0.124601
B1161	sham	f	V	71	pup	1558.54	9	1.90955			0.177933
B1161	sham	f	V	71	pup	1505.83	8	1.48214			0.227364
B1161	sham	f	V	71	pup	1943.67	10	1.16331			0.195628
B1161	sham	f	V	71	pup	1683.85	9	0.953782			0.198278
B1161	sham	f	V	71	pup			1.77569			0.183493
B1161	sham	f	V	71	pup			1.20704			0.11863
B1161	sham	f	V	71	pup			1.26776			0.121008
B1161	sham	f	V	71	pup			0.944593			0.0790045
B1163	ecs	m	D	71	pup	1152.63	7	1.04306			0.144699
B1163	ecs	m	D	71	pup			1.06121			0.154454
B1163	ecs	m	D	71	pup			0.980825			0.244525
B1163	ecs	m	D	71	pup			1.00808			0.330058
B1163	ecs	m	D	71	pup			0.668727			0.1925
B1163	ecs	m	D	71	pup			0.733653			0.159866
B1165	ecs	f	D	71	pup	1234.1	8	1.30869			0.209137
B1165	ecs	f	D	71	pup	954.449	6	1.30163			0.214568
B1165	ecs	f	D	71	pup	1544.64	9	1.3365			0.265046
B1165	ecs	f	D	71	pup	1127.24	9	0.911052			0.347976
B1165	ecs	f	D	71	pup			1.45885			0.430441
B1165	ecs	f	D	71	pup			1.48068			0.655586
B1165	ecs	f	D	71	pup			1.5924			0.268503
B1165	ecs	f	D	71	pup			1.39746			0.352082
B1165	ecs	f	V	71	pup	1567.88	7	1.60024			0.370524
B1165	ecs	f	V	71	pup	1350.01	8	1.29699			0.173724
B1165	ecs	f	V	71	pup	1730.52	9	1.0504			0.192268
B1165	ecs	f	V	71	pup	1083.96	7	1.15993			0.224461
B1165	ecs	f	V	71	pup			1.21757			0.274609
B1165	ecs	f	V	71	pup			1.0593			0.397964
B1165	ecs	f	V	71	pup			1.21226			0.0737322
B1165	ecs	f	V	71	pup			1.00893			0.214529
B1167	ecs	f	D	71	pup	1464.83	9
B1167	ecs	f	D	71	pup	1045.94	9
B1167	ecs	f	D	71	pup	1068.27	9
B1167	ecs	f	V	71	pup	2099.98	12
B1167	ecs	f	V	71	pup	1858.03	11
B1168	ecs	f	D	71	pup			1.1641			0.299401
B1168	ecs	f	D	71	pup			1.18745			0.292022
B1168	ecs	f	D	71	pup			1.33229			0.138955
B1168	ecs	f	D	71	pup			1.49426			0.110445
B1168	ecs	f	D	71	pup			1.28171			0.188807
B1168	ecs	f	D	71	pup			1.06652			0.184973
B1168	ecs	f	V	71	pup			1.29462			0.146762
B1168	ecs	f	V	71	pup			1.63047			0.120102
B1168	ecs	f	V	71	pup			1.43762			0.238114
B1168	ecs	f	V	71	pup			1.01983			0.127051
B1175	sham	f	D	62	pup			1.51657			0.193409
B1175	sham	f	D	62	pup			1.78302			0.0691388
B1175	sham	f	D	62	pup			1.38718			0.0714916
B1175	sham	f	D	62	pup			1.41601			0.190135
B1175	sham	f	D	62	pup			1.46852			0.117592
B1175	sham	f	D	62	pup			1.40826			0.187782
B1175	sham	f	D	62	pup			1.18844			0.140029
B1175	sham	f	D	62	pup			1.16176			0.145187
B1175	sham	f	V	62	pup			1.44592			0.126707
B1175	sham	f	V	62	pup			1.03236			0.140678
B1178	sham	f	D	62	pup	1097.77	7
B1178	sham	f	D	62	pup	1382.83	8
B1178	sham	f	D	62	pup	922.143	7
B1178	sham	f	V	62	pup	1159.45	7
B1216	ecs	m	D	110	adult	962.378	7	1.05221			0.143483
B1216	ecs	m	D	110	adult	1212.19	8	1.33918			0.0863987
B1216	ecs	m	D	110	adult	1071.81	7	0.985383			0.0821153
B1216	ecs	m	D	110	adult			0.954567			0.0406199
B1217	ecs	m	D	110	adult	1705.33	11
B1217	ecs	m	D	110	adult	1896.86	9
B1217	ecs	m	D	110	adult	1849.2	10
B1222	sham	m	D	70	adult	1248.87	7	0.907853			0.0648466
B1222	sham	m	D	70	adult	1312.37	9	0.716606			0.111472
B1222	sham	m	D	70	adult	1279.75	6	1.07986			0.134982
B1222	sham	m	D	70	adult			0.771145			0.210312
B1222	sham	m	V	70	adult			1.18752			0.269891
B1222	sham	m	V	70	adult			1.23946			0.198314
B1223	sham	m	D	70	adult	1279.07	7	1.44382			0.125549
B1223	sham	m	D	70	adult	1285.2	7	0.803911			0.0492191
B1223	sham	m	D	70	adult	1259.51	6	0.916394			0.0974887
B1223	sham	m	D	70	adult			1.01247			0.0632791
B1223	sham	m	V	70	adult	1057.91	6	0.974265			0.0950503
B1223	sham	m	V	70	adult	1243.98	8	1.67664			0.0986258
B1223	sham	m	V	70	adult	1419.05	8	0.881379			0.0303924
B1223	sham	m	V	70	adult			1.14288			0.0476198
B1224	ecs	m	D	70	adult	1238.95	7	1.38746			0.188421
B1224	ecs	m	D	70	adult	1058.4	7	1.56631			0.189855
B1224	ecs	m	V	70	adult	952.115	7	1.10583			0.140176
B1224	ecs	m	V	70	adult	1600	9	1.33215			0.126871
B1224	ecs	m	V	70	adult	1160.67	6	0.848134			0.0498902
B1224	ecs	m	V	70	adult	1830.65	9	1.10048			0.0478469
B1224	ecs	m	V	70	adult	1848.33	9
B1224	ecs	m	V	70	adult			0.939902			0.165865
B1224	ecs	m	V	70	adult			1.16783			0.0729892
B1224	ecs	m	V	70	adult			1.62036			0.284657
B1224	ecs	m	V	70	adult			1.22606			0.133752
B1224	ecs	m	V	70	adult			1.0824			0.104749
B1224	ecs	m	V	70	adult	1801.09	10
B1225	sham	f	D	68	adult	864.074	6	1.2903			0.181448
B1225	sham	f	D	68	adult	931.826	8	1.06505			0.114698
B1225	sham	f	D	68	adult	832.702	4	1.10234			0.200426
B1225	sham	f	D	68	adult	831.826	5	0.707676			0.217746
B1225	sham	f	V	68	adult	1197.18	8	1.38334			0.253288
B1225	sham	f	V	68	adult	1432.26	7	1.3388			0.267759
B1225	sham	f	V	68	adult	1186.38	7	1.33281			0.195046
B1225	sham	f	V	68	adult			1.37356			0.206035
B1231	ecs	m	D	68	adult	1653.14	9	1.34096			0.171519
B1231	ecs	m	D	68	adult	1038.58	5	1.40462			0.179313
B1231	ecs	m	D	68	adult			0.704379			0.150938
B1231	ecs	m	D	68	adult			1.01569			0.056427
B1231	ecs	m	V	68	adult	1721.11	10	1.34241			0.207754
B1231	ecs	m	V	68	adult	1533.84	10	1.4787			0.189577
B1231	ecs	m	V	68	adult	1299.45	9	1.56208			0.266697
B1231	ecs	m	V	68	adult	1490.29	9	1.39205			0.208807
B1231	ecs	m	V	68	adult			1.23716			0.132553
B1231	ecs	m	V	68	adult			1.11129			0.13074
B1231	ecs	m	V	68	adult			1.07531			0.260155
B1231	ecs	m	V	68	adult			0.928475			0.130312
B1231	ecs	m	V	68	adult			0.928652			0.10513
B1233	ecs	m	D	68	adult	1219.27	9	1.2494			0.215946
B1233	ecs	m	D	68	adult	1594.15	8	1.41314			0.18169
B1233	ecs	m	D	68	adult	1197.88	7	1.58608			0.171468
B1233	ecs	m	D	68	adult			1.61035			0.272941
B1243	ecs	f	V	105	pup	1919.23	7	1.49361			0.0613811
B1243	ecs	f	V	105	pup			1.30563			0.0991621
B1243	ecs	f	V	105	pup			1.32024			0.170354
B1249	ecs	f	V	105	pup	1812.21	9
B1253	ecs	f	D	93	adult	1786.84	11
B1253	ecs	f	D	93	adult	1018.5	7
B1253	ecs	f	D	93	adult	852.101	6
B1253	ecs	f	D	93	adult	1318.3	7
B1253	ecs	f	V	93	adult	1179.21	7
B1253	ecs	f	V	93	adult	1185.16	7
B1253	ecs	f	V	93	adult	1596.89	9
B1253	ecs	f	V	93	adult	2038.41	10
B1255	ecs	f	D	93	adult	1032.96	6
B1255	ecs	f	D	93	adult	997.126	7
B1255	ecs	f	V	93	adult	1645.24	9
B1255	ecs	f	V	93	adult	1207.15	8
B1255	ecs	f	V	93	adult	1365.59	7
B1255	ecs	f	V	93	adult	1079.11	7
B1256	sham	f	D	93	adult	1212.15	6
B1256	sham	f	D	93	adult	1229	8
B1256	sham	f	V	93	adult	1272.96	7
B1256	sham	f	V	93	adult	1353.53	9
B1256	sham	f	V	93	adult	1184.09	8
B1257	sham	f	D	93	adult	1295.81	6
B1257	sham	f	D	93	adult	983.671	8
B1257	sham	f	D	93	adult	1317.78	7
B1257	sham	f	D	93	adult	961.007	7
B1257	sham	f	V	93	adult	1251.19	8
B1257	sham	f	V	93	adult	1277.45	7
B1257	sham	f	V	93	adult	1031.69	8
B1257	sham	f	V	93	adult	1012.37	8
B1260	sham	f	D	70	pup	1110.12	6
B1260	sham	f	D	70	pup	907.225	6
B1267	sham	m	D	65	adult	1193.9	7
B1267	sham	m	D	65	adult	876.081	6
B1267	sham	m	D	65	adult	1240.92	6
B1267	sham	m	V	65	adult	998.505	6
B1267	sham	m	V	65	adult	1360	7
B1267	sham	m	V	65	adult	1245.85	7
B1267	sham	m	V	65	adult	1181.47	8
B1267	sham	m	V	65	adult	1208.93	7
B1217	ecs	m	V	110	adult			1.22011			0.0290503
B1217	ecs	m	V	110	adult			0.98026			0.153766
B1217	ecs	m	V	110	adult			0.980827			0.0700591
B1217	ecs	m	V	110	adult			1.02921			0.114356
B1217	ecs	m	V	110	adult			1.211			0.0660546
B1217	ecs	m	V	110	adult			1.3312			0.112813
B1217	ecs	m	V	110	adult			1.0753			0.170474
B1219	ecs	f	D	70	adult			1.25036			0.0833577
B1219	ecs	f	D	70	adult			1.32933			0.150086
B1219	ecs	f	D	70	adult			1.54737			0.230015
B1219	ecs	f	D	70	adult			0.831225			0.108421
B1219	ecs	f	V	70	adult			1.23809			0.159754
B1219	ecs	f	V	70	adult			1.14178			0.130489
B1219	ecs	f	V	70	adult			1.63228			0.209266
B1219	ecs	f	V	70	adult			1.38844			0.177247
B1306	ecs	m	D	104	pup	1215.9	8
B1306	ecs	m	D	104	pup	1371.48	8
B1306	ecs	m	D	104	pup	1259.37	9
B1306	ecs	m	V	104	pup	1289.29	10
B1306	ecs	m	V	104	pup	1809.99	11
B1320	ecs	m	D	98	pup	1613.11	9
B1320	ecs	m	D	98	pup	1255.92	8
B1320	ecs	m	D	98	pup	1768.79	9
B1320	ecs	m	V	98	pup	1620.69	11
B1320	ecs	m	V	98	pup	1166.08	9
B1347	ecs	m	D	78	pup	1131.77	8
B1347	ecs	m	D	78	pup	1319.7	9
B1347	ecs	m	D	78	pup	1614.22	9
B1347	ecs	m	V	78	pup	1567.5	9
B1347	ecs	m	V	78	pup	930.602	10
B1350	ecs	m	D	78	pup	929.76	9
B1350	ecs	m	D	78	pup	1078.52	6
B1350	ecs	m	V	78	pup	1660.32	10
B1350	ecs	m	V	78	pup	1889.61	11
B1350	ecs	m	V	78	pup	1528.51	10
A289	ecs	f	D	151	adult				11.745	1		ca3c
A289	ecs	f	D	151	adult				13.412	2		ca3c
A289	ecs	f	D	151	adult				5.445	1		ca3c
A289	ecs	f	D	151	adult				4.061	1		ca3c
A289	ecs	f	D	151	adult				9.849	1		ca3c
A289	ecs	f	D	151	adult				15.24	4		ca3b
A289	ecs	f	D	151	adult				11.998	2		ca3b
A289	ecs	f	D	151	adult				12.737	4		ca3b
A289	ecs	f	D	151	adult				8.41	2		ca3b
A289	ecs	f	D	151	adult				9.463	2		ca3b
A289	ecs	f	D	151	adult				12.568	4		ca3a
A289	ecs	f	D	151	adult				8.687	4		ca3a
A289	ecs	f	D	151	adult				9.416	3		ca3a
A289	ecs	f	D	151	adult				7.331	5		ca3a
A289	ecs	f	D	151	adult				7.039	3		ca3a
A290	sham	f	D	151	adult				13.307	1		ca3c
A290	sham	f	D	151	adult				7.238	3		ca3c
A290	sham	f	D	151	adult				11.125	3		ca3c
A290	sham	f	D	151	adult				7.775	2		ca3c
A290	sham	f	D	151	adult				7.877	0		ca3c
A290	sham	f	D	151	adult				10	2		ca3b
A290	sham	f	D	151	adult				5.016	0		ca3a
A290	sham	f	D	151	adult				3.35	2		ca3a
A290	sham	f	D	151	adult				4.381	1		ca3a
A290	sham	f	D	151	adult				5.256	3		ca3a
A290	sham	f	D	151	adult				3.55	1		ca3a
A290	sham	f	V	151	adult				8.583	4
A290	sham	f	V	151	adult				9.297	2
A290	sham	f	V	151	adult				11.785	3
A290	sham	f	V	151	adult				5.838	1
A290	sham	f	V	151	adult				7.021	2
A290	sham	f	V	151	adult				15.287	2
A290	sham	f	V	151	adult				10.707	2
A290	sham	f	V	151	adult				9.672	1
A290	sham	f	V	151	adult				8.687	1
A290	sham	f	V	151	adult				5.546	1
A290	sham	f	V	151	adult				9.38	3
A290	sham	f	V	151	adult				10.166	3
A290	sham	f	V	151	adult				3.902	0
A290	sham	f	V	151	adult				6.022	1
N563	sham	f	D	94	adult				8.256	0		ca3a
N563	sham	f	D	94	adult				10.742	3		ca3a
N563	sham	f	D	94	adult				8.553	2		ca3a
N563	sham	f	D	94	adult				5.271	1		ca3a
N563	sham	f	D	94	adult				10.474	2		ca3b
N563	sham	f	D	94	adult				10.21	3		ca3b
N563	sham	f	D	94	adult				7.153	5		ca3b
N563	sham	f	D	94	adult				6.78	4		ca3b
N563	sham	f	D	94	adult				8.661	4		ca3b
N563	sham	f	D	94	adult				6.125	3		ca3c
N563	sham	f	D	94	adult				6.154	4		ca3c
N563	sham	f	D	94	adult				3.611	0		ca3c
N563	sham	f	D	94	adult				5.753	0		ca3c
N563	sham	f	D	94	adult				4.49	2		ca3c
N563	sham	f	V	94	adult				4.544	2
N563	sham	f	V	94	adult				3.228	1
N563	sham	f	V	94	adult				11.446	6
N563	sham	f	V	94	adult				13.285	3
N563	sham	f	V	94	adult				4.821	2
N569	ecs	f	D	82	adult				12.449	4		ca3a
N569	ecs	f	D	82	adult				6.766	4		ca3a
N569	ecs	f	D	82	adult				9.989	4		ca3a
N569	ecs	f	D	82	adult				16.122	8		ca3b
N569	ecs	f	D	82	adult				8.665	1		ca3b
N569	ecs	f	D	82	adult				14.772	2		ca3b
N569	ecs	f	D	82	adult				11.805	3		ca3b
N569	ecs	f	D	82	adult				10.926	4		ca3b
N569	ecs	f	D	82	adult				8.6	1		ca3c
N569	ecs	f	D	82	adult				8.462	1		ca3c
N569	ecs	f	D	82	adult				12.692	1		ca3c
N569	ecs	f	D	82	adult				6.708	3		ca3c
N569	ecs	f	D	82	adult				8.589	1		ca3c
N575	sham	m	D	82	adult				10.954	2		ca3c
N575	sham	m	D	82	adult				1.566	4		ca3c
N575	sham	m	D	82	adult				4.392	1		ca3c
N575	sham	m	D	82	adult				3.395	0		ca3c
N575	sham	m	D	82	adult				2.498	0		ca3c
N575	sham	m	D	82	adult				2.715	1		ca3c
N575	sham	m	D	82	adult				6.803	4		ca3b
N575	sham	m	D	82	adult				6.297	2		ca3b
N575	sham	m	D	82	adult				9.309	1		ca3b
N575	sham	m	D	82	adult				11.456	3		ca3b
N575	sham	m	D	82	adult				2.646	0		ca3b
N575	sham	m	V	82	adult				7.864	1
N575	sham	m	V	82	adult				7.755	1
N575	sham	m	V	82	adult				4.759	0
B1112	ecs	f	D	87	adult				7.183	1		ca3c
B1112	ecs	f	D	87	adult				3.073	0		ca3c
B1112	ecs	f	D	87	adult				2.614	1		ca3c
B1216	ecs	m	D	110	adult				6.066	1		ca3a
B1216	ecs	m	D	110	adult				5.654	1		ca3a
B1216	ecs	m	D	110	adult				4.36	2		ca3a
B1216	ecs	m	D	110	adult				9.157	3		ca3a
B1216	ecs	m	D	110	adult				10.082	3		ca3a
B1216	ecs	m	D	110	adult				14.941	3		ca3b
B1216	ecs	m	D	110	adult				9.229	3		ca3b
B1216	ecs	m	D	110	adult				23.787	4		ca3b
B1216	ecs	m	D	110	adult				14.362	3		ca3b
B1216	ecs	m	D	110	adult				17.095	5		ca3b
B1216	ecs	m	D	110	adult				13.021	4		ca3b
B1217	ecs	m	V	110	adult				6.999	2
B1217	ecs	m	V	110	adult				6.218	1
B1217	ecs	m	V	110	adult				5.148	2
B1217	ecs	m	V	110	adult				4.898	2
B1217	ecs	m	V	110	adult				9.179	4
B1217	ecs	m	V	110	adult				10.08	1
B1217	ecs	m	V	110	adult				5.22	1
B1217	ecs	m	V	110	adult				8.94	2
B1217	ecs	m	V	110	adult				7.067	3
B1217	ecs	m	V	110	adult				6.948	0
B1217	ecs	m	V	110	adult				5.274	3
B1217	ecs	m	V	110	adult				10.852	3
B1219	ecs	f	D	70	adult				7.993	5		ca3a
B1219	ecs	f	D	70	adult				4.725	5		ca3a
B1219	ecs	f	D	70	adult				7.559	3		ca3a
B1219	ecs	f	D	70	adult				8.907	4		ca3a
B1219	ecs	f	D	70	adult				4.143	2		ca3a
B1219	ecs	f	D	70	adult				4.978	3		ca3a
B1219	ecs	f	D	70	adult				5.972	4		ca3b
B1219	ecs	f	D	70	adult				13.26	4		ca3b
B1219	ecs	f	D	70	adult				13.021	7		ca3b
B1219	ecs	f	D	70	adult				14.294	6		ca3b
B1219	ecs	f	D	70	adult				7.805	4		ca3b
B1219	ecs	f	D	70	adult				5.611	3		ca3c
B1219	ecs	f	D	70	adult				4.219	2		ca3c
B1219	ecs	f	D	70	adult				5.412	2		ca3c
B1219	ecs	f	D	70	adult				4.371	2		ca3c
B1219	ecs	f	D	70	adult				4.356	0		ca3c
B1219	ecs	f	D	70	adult				4.165	2		ca3c
B1219	ecs	f	V	70	adult				6.702	3
B1219	ecs	f	V	70	adult				7.678	1
B1219	ecs	f	V	70	adult				5.18	0
B1219	ecs	f	V	70	adult				5.994	2
B1219	ecs	f	V	70	adult				4.71	1
B1219	ecs	f	V	70	adult				4.591	1
B1219	ecs	f	V	70	adult				4.974	2
B1219	ecs	f	V	70	adult				5.397	1
B1219	ecs	f	V	70	adult				5.267	2
B1219	ecs	f	V	70	adult				5.01	3
B1222	sham	m	D	70	adult				3.774	3		ca3c
B1222	sham	m	D	70	adult				2.679	2		ca3c
B1222	sham	m	D	70	adult				5.198	2		ca3c
B1222	sham	m	D	70	adult				6.608	1		ca3c
B1222	sham	m	D	70	adult				3.76	1		ca3c
B1222	sham	m	D	70	adult				5.014	2		ca3a
B1222	sham	m	D	70	adult				3.598	0		ca3a
B1222	sham	m	D	70	adult				3.286	1		ca3a
B1222	sham	m	D	70	adult				7.248	2		ca3a
B1222	sham	m	D	70	adult				6.536	3		ca3b
B1222	sham	m	D	70	adult				9.403	4		ca3b
B1222	sham	m	D	70	adult				9.529	5		ca3b
B1222	sham	m	D	70	adult				9.706	5		ca3b
B1222	sham	m	D	70	adult				8.192	5		ca3b
B1222	sham	m	D	70	adult				8.618	2		ca3c
B1222	sham	m	D	70	adult				7.32	3		ca3c
B1222	sham	m	D	70	adult				8.362	4		ca3c
B1222	sham	m	D	70	adult				5.871	3		ca3c
B1222	sham	m	D	70	adult				4.551	2		ca3c
B1223	sham	m	D	70	adult				4.41	1		ca3a
B1223	sham	m	D	70	adult				3.29	1		ca3a
B1223	sham	m	D	70	adult				3.727	3		ca3a
B1223	sham	m	D	70	adult				1.64	0		ca3a
B1223	sham	m	D	70	adult				13.813	7		ca3b
B1223	sham	m	D	70	adult				10.798	4		ca3b
B1223	sham	m	D	70	adult				6.579	5		ca3b
B1223	sham	m	D	70	adult				11.142	5		ca3b
B1223	sham	m	D	70	adult				12.233	5		ca3b
B1223	sham	m	D	70	adult				8.34	2		ca3c
B1223	sham	m	D	70	adult				5.401	1		ca3c
B1223	sham	m	D	70	adult				5.155	0		ca3c
B1223	sham	m	D	70	adult				7.787	4		ca3c
B1223	sham	m	D	70	adult				10.382	2		ca3c
B1223	sham	m	V	70	adult				7.252	5
B1223	sham	m	V	70	adult				2.462	2
B1223	sham	m	V	70	adult				6.402	2
B1223	sham	m	V	70	adult				3.434	0
B1224	ecs	m	D	70	adult				8.362	3		ca3a
B1224	ecs	m	D	70	adult				7.866	6		ca3a
B1224	ecs	m	D	70	adult				11.409	5		ca3a
B1224	ecs	m	D	70	adult				6.514	4		ca3b
B1224	ecs	m	D	70	adult				10.357	5		ca3b
B1224	ecs	m	D	70	adult				8.116	6		ca3b
B1224	ecs	m	D	70	adult				15.559	8		ca3b
B1224	ecs	m	D	70	adult				6.724	4		ca3b
B1224	ecs	m	D	70	adult				11.655	2		ca3c
B1224	ecs	m	D	70	adult				8.813	1		ca3c
B1224	ecs	m	D	70	adult				8.036	2		ca3c
B1224	ecs	m	D	70	adult				5.943	1		ca3c
B1224	ecs	m	D	70	adult				9.811	3		ca3c
B1224	ecs	m	V	70	adult				9.598	2
B1224	ecs	m	V	70	adult				10.082	0
B1224	ecs	m	V	70	adult				9.609	2
B1224	ecs	m	V	70	adult				16.09	2
B1224	ecs	m	V	70	adult				16.676	1
B1224	ecs	m	V	70	adult				5.567	0
B1224	ecs	m	V	70	adult				9.815	4
B1224	ecs	m	V	70	adult				5.726	3
B1224	ecs	m	V	70	adult				4.175	1
B1225	sham	f	D	68	adult				22.149	5		ca3a
B1225	sham	f	D	68	adult				5.647	0		ca3a
B1225	sham	f	D	68	adult				7.747	1		ca3a
B1225	sham	f	D	68	adult				5.513	3		ca3b
B1225	sham	f	D	68	adult				14.334	6		ca3b
B1225	sham	f	D	68	adult				6.822	5		ca3b
B1225	sham	f	D	68	adult				15.002	9		ca3b
B1225	sham	f	D	68	adult				8.539	3		ca3b
B1225	sham	f	D	68	adult				9.034	5		ca3c
B1225	sham	f	D	68	adult				15.219	2		ca3c
B1225	sham	f	V	68	adult				6.843	3
B1225	sham	f	V	68	adult				6.72	4
B1225	sham	f	V	68	adult				12.71	4
B1225	sham	f	V	68	adult				9.782	3
B1225	sham	f	V	68	adult				11.333	3
B1225	sham	f	V	68	adult				19.619	4
B1225	sham	f	V	68	adult				10.462	2
B1225	sham	f	V	68	adult				10.429	5
B1231	ecs	m	D	68	adult				10.552	5		ca3a
B1231	ecs	m	D	68	adult				12.031	4		ca3a
B1231	ecs	m	D	68	adult				5.679	0		ca3a
B1231	ecs	m	D	68	adult				6.966	2		ca3a
B1231	ecs	m	D	68	adult				7.104	3		ca3a
B1231	ecs	m	D	68	adult				18.614	5		ca3b
B1231	ecs	m	D	68	adult				15.292	4		ca3b
B1231	ecs	m	D	68	adult				10.281	4		ca3b
B1231	ecs	m	D	68	adult				10.129	3		ca3b
B1231	ecs	m	D	68	adult				10.863	4		ca3b
B1231	ecs	m	D	68	adult				8.85	1		ca3c
B1231	ecs	m	D	68	adult				7.161	4		ca3c
B1231	ecs	m	D	68	adult				7.957	2		ca3c
B1231	ecs	m	D	68	adult				5.892	0		ca3c
B1231	ecs	m	D	68	adult				10.925	4		ca3c
B1231	ecs	m	D	68	adult				12.642	5		ca3c
B1231	ecs	m	V	68	adult				6.97	2
B1231	ecs	m	V	68	adult				9.186	6
B1231	ecs	m	V	68	adult				8.051	2
B1231	ecs	m	V	68	adult				5.336	1
B1231	ecs	m	V	68	adult				4.533	2
B1231	ecs	m	V	68	adult				7.436	2
B1231	ecs	m	V	68	adult				10.643	4
B1233	ecs	m	D	68	adult				8.774	4		ca3a
B1233	ecs	m	D	68	adult				18.502	5		ca3a
B1233	ecs	m	D	68	adult				11.34	4		ca3a
B1233	ecs	m	D	68	adult				13.596	5		ca3a
B1233	ecs	m	D	68	adult				8.611	2		ca3a
B1233	ecs	m	D	68	adult				21.148	6		ca3b
B1233	ecs	m	D	68	adult				14.637	6		ca3b
B1233	ecs	m	D	68	adult				8.575	2		ca3b
B1233	ecs	m	D	68	adult				11.156	3		ca3b
B1233	ecs	m	D	68	adult				16.105	5		ca3b
B1233	ecs	m	D	68	adult				10.086	1		ca3c
B1233	ecs	m	D	68	adult				6.749	2		ca3c
B1253	ecs	f	D	93	adult				14.518	6		ca3a
B1253	ecs	f	D	93	adult				10.288	4		ca3b
B1253	ecs	f	D	93	adult				8.224	3		ca3b
B1253	ecs	f	D	93	adult				14.749	7		ca3b
B1253	ecs	f	D	93	adult				9.012	5		ca3b
B1253	ecs	f	D	93	adult				11.68	8		ca3b
B1253	ecs	f	V	93	adult				7.545	2
B1253	ecs	f	V	93	adult				10.487	3
B1253	ecs	f	V	93	adult				6.131	1
B1255	ecs	f	D	93	adult				12.768	4		ca3a
B1255	ecs	f	D	93	adult				15.483	3		ca3a
B1255	ecs	f	D	93	adult				12.284	2		ca3a
B1255	ecs	f	D	93	adult				6.619	3		ca3a
B1255	ecs	f	D	93	adult				16.376	4		ca3a
B1255	ecs	f	D	93	adult				15.577	7		ca3b
B1255	ecs	f	D	93	adult				10.411	2		ca3b
B1255	ecs	f	D	93	adult				11.029	7		ca3b
B1255	ecs	f	D	93	adult				14.232	5		ca3b
B1255	ecs	f	D	93	adult				11.778	4		ca3b
B1255	ecs	f	D	93	adult				11.463	4		ca3b
B1255	ecs	f	D	93	adult				12.125	2		ca3c
B1255	ecs	f	D	93	adult				8.615	2		ca3c
B1255	ecs	f	D	93	adult				7.588	1		ca3c
B1255	ecs	f	D	93	adult				9.146	2		ca3c
B1255	ecs	f	D	93	adult				6.966	1		ca3c
B1255	ecs	f	V	93	adult				16.832	5
B1255	ecs	f	V	93	adult				10.386	2
B1255	ecs	f	V	93	adult				11.564	3
B1255	ecs	f	V	93	adult				11.069	4
B1255	ecs	f	V	93	adult				15.494	2
B1255	ecs	f	V	93	adult				21.954	4
B1255	ecs	f	V	93	adult				24.456	6
B1255	ecs	f	V	93	adult				18.386	5
B1255	ecs	f	V	93	adult				7.53	3
B1255	ecs	f	V	93	adult				11.557	2
B1255	ecs	f	V	93	adult				16.448	4
B1255	ecs	f	V	93	adult				26.451	5
B1255	ecs	f	V	93	adult				24.568	8
B1255	ecs	f	V	93	adult				20.092	3
B1255	ecs	f	V	93	adult				18.487	4
B1256	sham	f	D	93	adult				13.585	5		ca3a
B1256	sham	f	D	93	adult				5.591	0		ca3a
B1256	sham	f	D	93	adult				7.357	2		ca3a
B1256	sham	f	D	93	adult				11.573	5		ca3a
B1256	sham	f	D	93	adult				18.008	4		ca3b
B1256	sham	f	D	93	adult				11.088	7		ca3b
B1256	sham	f	D	93	adult				7.082	7		ca3b
B1256	sham	f	D	93	adult				14.356	5		ca3b
B1256	sham	f	D	93	adult				8.045	3		ca3b
B1256	sham	f	D	93	adult				5.975	2		ca3b
B1256	sham	f	D	93	adult				6.706	3		ca3c
B1256	sham	f	D	93	adult				3.919	2		ca3c
B1256	sham	f	D	93	adult				10.238	4		ca3c
B1256	sham	f	D	93	adult				7.491	5		ca3c
B1256	sham	f	D	93	adult				11.577	2		ca3c
B1256	sham	f	V	93	adult				5.999	2
B1256	sham	f	V	93	adult				4.967	3
B1256	sham	f	V	93	adult				5.151	3
B1256	sham	f	V	93	adult				5.631	2
B1256	sham	f	V	93	adult				4.267	2
B1256	sham	f	V	93	adult				3.571	2
B1256	sham	f	V	93	adult				2.601	0
B1256	sham	f	V	93	adult				2.55	1
B1257	sham	f	D	93	adult				8.857	3		ca3a
B1257	sham	f	D	93	adult				4.204	2		ca3a
B1257	sham	f	D	93	adult				7.085	0		ca3a
B1257	sham	f	D	93	adult				12.11	3		ca3a
B1257	sham	f	D	93	adult				10.133	4		ca3b
B1257	sham	f	D	93	adult				10.523	3		ca3b
B1257	sham	f	D	93	adult				12.674	4		ca3b
B1257	sham	f	D	93	adult				12.28	4		ca3b
B1257	sham	f	D	93	adult				11.821	2		ca3b
B1257	sham	f	D	93	adult				5.09	0		ca3c
B1257	sham	f	D	93	adult				9.789	2		ca3c
B1257	sham	f	D	93	adult				6.482	1		ca3c
B1257	sham	f	D	93	adult				10.99	1		ca3c
B1257	sham	f	V	93	adult				3.221	1
B1257	sham	f	V	93	adult				4.703	2
B1257	sham	f	V	93	adult				3.203	0
B1257	sham	f	V	93	adult				3.879	1
B1257	sham	f	V	93	adult				6.634	2
B1257	sham	f	V	93	adult				8.029	5
B1257	sham	f	V	93	adult				4.927	1
B1257	sham	f	V	93	adult				8.09	2
B1267	sham	m	D	65	adult				3.77	1		ca3a
B1267	sham	m	D	65	adult				6.547	3		ca3a
B1267	sham	m	D	65	adult				4.436	1		ca3a
B1267	sham	m	D	65	adult				5.813	3		ca3a
B1267	sham	m	D	65	adult				3.908	2		ca3a
B1267	sham	m	D	65	adult				15.848	5		ca3b
B1267	sham	m	D	65	adult				15.559	6		ca3b
B1267	sham	m	D	65	adult				7.686	2		ca3b
B1267	sham	m	D	65	adult				7.067	4		ca3b
B1267	sham	m	D	65	adult				11.087	3		ca3b
B1267	sham	m	D	65	adult				3.445	0		ca3c
B1267	sham	m	D	65	adult				3.72	3		ca3c
B1267	sham	m	D	65	adult				3.792	0		ca3c
B1267	sham	m	D	65	adult				5.77	0		ca3c
B1267	sham	m	D	65	adult				4.074	2		ca3c
B1267	sham	m	V	65	adult				8.85	3
B1267	sham	m	V	65	adult				6.883	4
B1267	sham	m	V	65	adult				3.651	0
B1267	sham	m	V	65	adult				5.01	0
B1267	sham	m	V	65	adult				5.47	2
B1267	sham	m	V	65	adult				6.359	1
B1267	sham	m	V	65	adult				4.374	2
B1267	sham	m	V	65	adult				3.619	1
B1355	sham	m	V	67	pup	1610.01	11
B1355	sham	m	V	67	pup	941.79	8
B1355	sham	m	V	67	pup	1358.78	8
B1356	sham	m	D	67	pup	1720.4	9
B1356	sham	m	D	67	pup	1293.66	8
B1358	sham	m	D	67	pup	1406.26	10
B1358	sham	m	D	67	pup	972.043	7
B1358	sham	m	V	67	pup	1465.06	10
B1358	sham	m	V	67	pup	1795.79	11
B1359	sham	m	V	67	pup	1312.95	11
B1359	sham	m	V	67	pup	1374.5	9
B1359	sham	m	V	67	pup	1406.57	10
B1359	sham	m	V	67	pup	1522.63	10
B1246	ecs	m	D	105	pup			1.39355			0.182761
B1246	ecs	m	D	105	pup			1.25851			0.296121
B1246	ecs	m	D	105	pup			0.990298			0.139261
B1246	ecs	m	D	105	pup			1.70321			0.106451
B1249	ecs	m	D	105	pup			1.26475			0.160968
B1249	ecs	m	D	105	pup			1.39059			0.0817996
B1253	ecs	f	D	93	adult			1.21618			0.138202
B1253	ecs	f	D	93	adult			0.970771			0.105519
B1253	ecs	f	D	93	adult			0.95035			0.0695378
B1253	ecs	f	D	93	adult			0.773096			0.0594689
B1253	ecs	f	D	93	adult			1.07372			0.0732082
B1253	ecs	f	D	93	adult			1.16735			0.0993493
B1253	ecs	f	V	93	adult			0.849992			0.078703
B1253	ecs	f	V	93	adult			0.739754			0.0634075
B1253	ecs	f	V	93	adult			1.35902			0.186532
B1253	ecs	f	V	93	adult			1.57489			0.240237
B1255	ecs	f	D	93	adult			1.10086			0.0557398
B1255	ecs	f	D	93	adult			0.911487			0.0739044
B1255	ecs	f	D	93	adult			0.760515			0.0155207
B1255	ecs	f	D	93	adult			0.821772			0.0725093
B1255	ecs	f	D	93	adult			0.628151			0.0322129
B1255	ecs	f	V	93	adult			1.14307			0.068584
B1255	ecs	f	V	93	adult			1.42739			0.0920895
B1255	ecs	f	V	93	adult			1.12116			0.160165
B1255	ecs	f	V	93	adult			1.12544			0.0572257
B1256	sham	f	D	93	adult			1.19128			0.046717
B1256	sham	f	D	93	adult			1.23423			0.109709
B1256	sham	f	D	93	adult			0.555747			0.0574911
B1256	sham	f	D	93	adult			0.5613			0
B1256	sham	f	V	93	adult			0.942034			0.109904
B1256	sham	f	V	93	adult			0.584833			0.0487361
B1256	sham	f	V	93	adult			1.15657			0.115657
B1256	sham	f	V	93	adult			0.677578			0.0846973
B1256	sham	f	V	93	adult			1.00876			0.0570994
B1256	sham	f	V	93	adult			0.67892			0.0484943
B1257	sham	f	D	93	adult			1.20718			0.096574
B1257	sham	f	D	93	adult			1.07736			0.0706464
B1257	sham	f	D	93	adult			1.01525			0.0369181
B1257	sham	f	D	93	adult			1.24638			0.0798964
B1257	sham	f	V	93	adult			1.20297			0.191382
B1257	sham	f	V	93	adult			1.13129			0.0870221
B1257	sham	f	V	93	adult			1.41429			0.157144
B1257	sham	f	V	93	adult			1.11331			0.154626
B1257	sham	f	V	93	adult			1.10854			0.138567
B1260	sham	f	D	70	pup			1.1335			0.0957885
B1260	sham	f	D	70	pup			1.14275			0.0914202
B1260	sham	f	D	70	pup			0.945525			0.0995289
B1260	sham	f	D	70	pup			1.11743			0.154128
B1260	sham	f	V	70	pup			1.17823			0.111454
B1260	sham	f	V	70	pup			1.18852			0.203746
B1260	sham	f	V	70	pup			1.39624			0.232707
B1260	sham	f	V	70	pup			1.25702			0.177044
B1260	sham	f	V	70	pup			1.66263			0.17319
B1267	sham	m	D	65	adult			1.53834			0.177501
B1267	sham	m	D	65	adult			1.37712			0.271252
B1267	sham	m	D	65	adult			0.956495			0.185128
B1267	sham	m	D	65	adult			0.897206			0.179441
B1267	sham	m	V	65	adult			0.780745			0.107689
B1267	sham	m	V	65	adult			1.06447			0.172617
B1267	sham	m	V	65	adult			0.955709			0.328525
B1267	sham	m	V	65	adult			1.09806			0.190967
B1272	sham	f	D	61	pup			1.26152			0.0970403
B1272	sham	f	D	61	pup			1.32997			0.137583
B1272	sham	f	D	61	pup			1.18489			0.319008
B1272	sham	f	D	61	pup			1.02661			0.256652
B1272	sham	f	D	61	pup			0.955019			0.191004
B1272	sham	f	D	61	pup			1.21179			0.165244
B1272	sham	f	V	61	pup			1.01707			0.123282
B1272	sham	f	V	61	pup			1.24421			0.31767
B1272	sham	f	V	61	pup			1.70051			0.204061
B1272	sham	f	V	61	pup			1.47589			0.173634
B1273	sham	f	D	61	pup			1.23027			0.175753
B1273	sham	f	D	61	pup			1.22558			0.180232
B1273	sham	f	D	61	pup			1.17894			0.153775
B1273	sham	f	D	61	pup			1.08264			0.309326
B1273	sham	f	V	61	pup			1.31611			0.219352
B1273	sham	f	V	61	pup			1.33098			0.152112
B1273	sham	f	V	61	pup			0.989157			0.0380445
B1273	sham	f	V	61	pup			1.59514			0.531713
B1306	ecs	m	D	104	pup			1.83596			0.233668
B1306	ecs	m	D	104	pup			1.26699			0.180999
B1306	ecs	m	D	104	pup			1.19398			0.205859
B1306	ecs	m	D	104	pup			0.853			0.0631852
B1306	ecs	m	D	104	pup			1.65915			0.25809
B1306	ecs	m	D	104	pup			1.16716			0.271804
B1306	ecs	m	D	104	pup			0.97561			0.0813008
B1306	ecs	m	D	104	pup			1.00642			0.170901
B1306	ecs	m	V	104	pup			0.884297			0.124112
B1306	ecs	m	V	104	pup			0.860331			0.134427
B1306	ecs	m	V	104	pup			0.725295			0.113327
B1306	ecs	m	V	104	pup			0.937477			0.180284
B1320	ecs	m	D	98	pup			1.68226			0.315424
B1320	ecs	m	D	98	pup			1.42755			0.203936
B1320	ecs	m	D	98	pup			1.24127			0.144333
B1320	ecs	m	D	98	pup			1.32219			0.188884
B1320	ecs	m	V	98	pup			1.50328			0.231274
B1320	ecs	m	V	98	pup			1.82025			0.409556
B1320	ecs	m	V	98	pup			1.04689			0.165298
B1320	ecs	m	V	98	pup			1.28525			0.0756029
B1320	ecs	m	V	98	pup			1.72501			0.212309
B1320	ecs	m	V	98	pup			1.443			0.157828
B1320	ecs	m	V	98	pup			1.33841			0.140885
B1320	ecs	m	V	98	pup			1.2978			0.181088
B1325	ecs	m	D	89	pup			1.16297			0.367253
B1325	ecs	m	D	89	pup			1.66636			0.462877
B1325	ecs	m	D	89	pup			1.22928			0.447011
B1325	ecs	m	D	89	pup			1.40581			0.562324
B1325	ecs	m	D	89	pup			1.37287			0.686436
B1325	ecs	m	D	89	pup			1.15551			0.337025
B1325	ecs	m	V	89	pup			0.84668			0.0705567
B1325	ecs	m	V	89	pup			1.32485			0.220809
B1347	ecs	m	D	78	pup			1.23633			0.281695
B1347	ecs	m	D	78	pup			1.41873			0.257951
B1347	ecs	m	D	78	pup			1.58049			0.301046
B1347	ecs	m	D	78	pup			1.45113			0.46436
B1347	ecs	m	D	78	pup			1.05227			0.121416
B1347	ecs	m	D	78	pup			1.67886			0.359755
B1347	ecs	m	D	78	pup			1.54731			0.128942
B1347	ecs	m	D	78	pup			0.691862			0.0864827
B1347	ecs	m	V	78	pup			1.24693			0.173184
B1347	ecs	m	V	78	pup			1.56885			0.224121
B1347	ecs	m	V	78	pup			1.19419			0.0291265
B1347	ecs	m	V	78	pup			1.06254			0.227687
B1347	ecs	m	V	78	pup			0.982941			0.0951233
B1347	ecs	m	V	78	pup			0.719673			0
B1149	ecs	f	D	106	pup				9.399	2		ca3c
B1149	ecs	f	D	106	pup				10.44	1		ca3c
B1149	ecs	f	D	106	pup				8.748	2		ca3c
B1149	ecs	f	V	106	pup				6.015	0
B1149	ecs	f	V	106	pup				6.681	4
B1149	ecs	f	V	106	pup				5.104	0
B1149	ecs	f	V	106	pup				11.116	3
B1151	ecs	f	D	106	pup				4.287	0		ca3a
B1151	ecs	f	D	106	pup				4.038	1		ca3a
B1151	ecs	f	D	106	pup				12.251	1		ca3b
B1151	ecs	f	D	106	pup				16.163	2		ca3b
B1151	ecs	f	D	106	pup				8.618	2		ca3b
B1151	ecs	f	D	106	pup				10.061	0		ca3b
B1151	ecs	f	D	106	pup				13.267	1		ca3b
B1151	ecs	f	D	106	pup				19.604	4		ca3b
B1151	ecs	f	D	106	pup				8.868	3		ca3c
B1151	ecs	f	D	106	pup				12.519	3		ca3c
B1151	ecs	f	D	106	pup				12.465	2		ca3c
B1151	ecs	f	D	106	pup				12.2219	2		ca3c
B1151	ecs	f	D	106	pup				13.032	3		ca3c
B1154	ecs	f	D	106	pup				10.27	3		ca3a
B1154	ecs	f	D	106	pup				7.447	3		ca3a
B1154	ecs	f	D	106	pup				9.446	2		ca3a
B1154	ecs	f	D	106	pup				8.09	3		ca3a
B1154	ecs	f	D	106	pup				6.641	1		ca3a
B1154	ecs	f	D	106	pup				14.558	3		ca3b
B1154	ecs	f	D	106	pup				12.371	5		ca3b
B1154	ecs	f	D	106	pup				7.675	2		ca3b
B1154	ecs	f	D	106	pup				7.693	2		ca3b
B1154	ecs	f	D	106	pup				14.052	2		ca3b
B1154	ecs	f	D	106	pup				11.734	3		ca3c
B1154	ecs	f	D	106	pup				8.202	3		ca3c
B1154	ecs	f	D	106	pup				11.528	4		ca3c
B1154	ecs	f	D	106	pup				8.625	4		ca3c
B1154	ecs	f	D	106	pup				7.631	1		ca3c
B1154	ecs	f	V	106	pup				11.601	3
B1154	ecs	f	V	106	pup				11.619	2
B1154	ecs	f	V	106	pup				6.59	3
B1154	ecs	f	V	106	pup				5.994	2
B1154	ecs	f	V	106	pup				7.385	2
B1157	sham	f	D	71	pup				11.85	5		ca3a
B1157	sham	f	D	71	pup				8.466	4		ca3a
B1157	sham	f	D	71	pup				8.025	5		ca3a
B1157	sham	f	D	71	pup				11.955	1		ca3a
B1157	sham	f	D	71	pup				9.883	3		ca3a
B1157	sham	f	D	71	pup				5.56	1		ca3a
B1157	sham	f	D	71	pup				8.709	2		ca3b
B1157	sham	f	D	71	pup				8.6	4		ca3b
B1157	sham	f	D	71	pup				10.813	3		ca3b
B1157	sham	f	D	71	pup				6.666	1		ca3b
B1157	sham	f	D	71	pup				15.541	4		ca3b
B1157	sham	f	D	71	pup				12.436	2		ca3b
B1157	sham	f	D	71	pup				9.923	2		ca3c
B1157	sham	f	D	71	pup				5.882	1		ca3c
B1157	sham	f	D	71	pup				11.149	2		ca3c
B1157	sham	f	D	71	pup				9.927	3		ca3c
B1157	sham	f	D	71	pup				8.868	3		ca3c
B1157	sham	f	V	71	pup				15.404	1
B1157	sham	f	V	71	pup				15.899	3
B1157	sham	f	V	71	pup				10.747	2
B1157	sham	f	V	71	pup				11.264	2
B1157	sham	f	V	71	pup				10.845	2
B1157	sham	f	V	71	pup				7.783	3
B1157	sham	f	V	71	pup				9.132	1
B1157	sham	f	V	71	pup				7.367	2
B1157	sham	f	V	71	pup				8.546	3
B1157	sham	f	V	71	pup				11.008	2
B1157	sham	f	V	71	pup				7.801	3
B1157	sham	f	V	71	pup				9.656	2
B1157	sham	f	V	71	pup				6.254	2
B1157	sham	f	V	71	pup				5.936	2
B1157	sham	f	V	71	pup				4.949	1
B1159	sham	f	D	71	pup				14.178	3		ca3c
B1159	sham	f	D	71	pup				11.857	0		ca3c
B1159	sham	f	D	71	pup				12.367	0		ca3c
B1159	sham	f	D	71	pup				8	2		ca3c
B1159	sham	f	D	71	pup				12.674	1		ca3c
B1159	sham	f	D	71	pup				8.264	1		ca3c
B1161	sham	f	D	71	pup				11.87	1		ca3b
B1161	sham	f	D	71	pup				11.178	2		ca3b
B1161	sham	f	D	71	pup				10.888	5		ca3b
B1161	sham	f	D	71	pup				10.368	4		ca3b
B1161	sham	f	D	71	pup				11.517	3		ca3b
B1161	sham	f	D	71	pup				6.583	2		ca3c
B1161	sham	f	D	71	pup				8.155	1		ca3c
B1161	sham	f	D	71	pup				5.766	2		ca3c
B1161	sham	f	D	71	pup				6.435	1		ca3c
B1161	sham	f	V	71	pup				19.499	4
B1161	sham	f	V	71	pup				17.114	2
B1161	sham	f	V	71	pup				21.867	3
B1161	sham	f	V	71	pup				12.212	3
B1161	sham	f	V	71	pup				12.447	2
B1161	sham	f	V	71	pup				10.907	3
B1161	sham	f	V	71	pup				14.919	4
B1161	sham	f	V	71	pup				15.458	3
B1161	sham	f	V	71	pup				5.853	3
B1161	sham	f	V	71	pup				5.372	3
B1161	sham	f	V	71	pup				5.065	1
B1161	sham	f	V	71	pup				7.476	1
B1161	sham	f	V	71	pup				7.758	1
B1163	ecs	m	D	71	pup				8.123	3		ca3c
B1163	ecs	m	D	71	pup				7.154	2		ca3c
B1163	ecs	m	D	71	pup				4.436	1		ca3c
B1163	ecs	m	D	71	pup				5.65	3		ca3c
B1165	ecs	f	D	71	pup				11.387	3		ca3a
B1165	ecs	f	D	71	pup				7.41	3		ca3a
B1165	ecs	f	D	71	pup				12.714	1		ca3a
B1165	ecs	f	D	71	pup				8.033	4		ca3a
B1165	ecs	f	D	71	pup				10.353	3		ca3a
B1165	ecs	f	D	71	pup				10.04	2		ca3b
B1165	ecs	f	D	71	pup				7.36	3		ca3b
B1165	ecs	f	D	71	pup				8.011	1		ca3b
B1165	ecs	f	D	71	pup				6.106	1		ca3b
B1165	ecs	f	D	71	pup				9.793	2		ca3b
B1165	ecs	f	D	71	pup				13.842	1		ca3c
B1165	ecs	f	D	71	pup				8.405	1		ca3c
B1165	ecs	f	D	71	pup				10.921	2		ca3c
B1165	ecs	f	D	71	pup				6.89	3		ca3c
B1165	ecs	f	D	71	pup				7.566	3		ca3c
B1165	ecs	f	D	71	pup				3.958	4		ca3c
B1165	ecs	f	V	71	pup				11.486	5
B1165	ecs	f	V	71	pup				12.104	3
B1165	ecs	f	V	71	pup				20.347	4
B1165	ecs	f	V	71	pup				20.818	7
B1165	ecs	f	V	71	pup				19.821	3
B1165	ecs	f	V	71	pup				23.28	3
B1165	ecs	f	V	71	pup				8.224	3
B1165	ecs	f	V	71	pup				6.334	3
B1165	ecs	f	V	71	pup				3.792	1
B1165	ecs	f	V	71	pup				7.024	1
B1165	ecs	f	V	71	pup				7.342	2
B1168	ecs	f	V	71	pup				11.17	1
B1168	ecs	f	V	71	pup				8.698	0
B1168	ecs	f	V	71	pup				5.303	1
B1168	ecs	f	V	71	pup				7.017	3
B1168	ecs	f	D	71	pup				5.104	0		ca3a
B1168	ecs	f	D	71	pup				2.784	1		ca3a
B1168	ecs	f	D	71	pup				4.515	1		ca3a
B1168	ecs	f	D	71	pup				5.256	1		ca3a
B1178	sham	f	D	62	pup				4.58	0		ca3a
B1178	sham	f	D	62	pup				5.285	0		ca3a
B1178	sham	f	D	62	pup				6.236	2		ca3a
B1178	sham	f	D	62	pup				5.777	1		ca3a
B1178	sham	f	D	62	pup				8.803	1		ca3c
B1243	ecs	f	V	105	pup				10.639	3
B1243	ecs	f	V	105	pup				12.212	3
B1243	ecs	f	D	105	pup				12.15	2		ca3b
B1243	ecs	f	D	105	pup				5.368	5		ca3c
B1243	ecs	f	D	105	pup				11.492	3		ca3c
B1246	ecs	m	D	105	pup				8.788	3		ca3a
B1246	ecs	m	D	105	pup				9.059	3		ca3b
B1246	ecs	m	D	105	pup				9.949	4		ca3b
B1246	ecs	m	D	105	pup				9.685	2		ca3c
B1249	ecs	m	D	105	pup				9.518	1		ca3b
B1260	sham	f	D	70	pup				11.626	2		ca3b
B1260	sham	f	D	70	pup				4.508	1		ca3b
B1260	sham	f	D	70	pup				5.094	3		ca3b
B1260	sham	f	D	70	pup				5.654	2		ca3c
B1260	sham	f	D	70	pup				5.415	1		ca3c
B1260	sham	f	D	70	pup				7.028	1		ca3c
B1260	sham	f	D	70	pup				6.785	4		ca3c
B1260	sham	f	D	70	pup				6.352	1		ca3c
B1260	sham	f	V	70	pup				6.402	0
B1260	sham	f	V	70	pup				6.185	0
B1260	sham	f	V	70	pup				6.818	2
B1260	sham	f	V	70	pup				11.995	6
B1272	sham	f	D	61	pup				11.601	4		ca3a
B1272	sham	f	D	61	pup				7.892	6		ca3a
B1272	sham	f	D	61	pup				9.732	4		ca3a
B1272	sham	f	D	61	pup				10.408	5		ca3a
B1272	sham	f	D	61	pup				13.488	5		ca3a
B1272	sham	f	D	61	pup				9.8	2		ca3b
B1272	sham	f	D	61	pup				10.682	3		ca3b
B1272	sham	f	D	61	pup				14.8	2		ca3b
B1272	sham	f	D	61	pup				10.097	3		ca3b
B1272	sham	f	D	61	pup				7.32	3		ca3b
B1272	sham	f	D	61	pup				8.55	3		ca3b
B1272	sham	f	D	61	pup				9.016	3		ca3c
B1272	sham	f	V	61	pup				9.602	2
B1272	sham	f	V	61	pup				6.532	2
B1272	sham	f	V	61	pup				4.53	1
B1272	sham	f	V	61	pup				7.331	5
B1272	sham	f	V	61	pup				10.321	4
B1272	sham	f	V	61	pup				6.706	2
B1272	sham	f	V	61	pup				22.081	8
B1272	sham	f	V	61	pup				8.127	5
B1272	sham	f	V	61	pup				11.734	4
B1272	sham	f	V	61	pup				16.611	4
B1272	sham	f	V	61	pup				13.26	4
B1273	sham	f	D	61	pup				7.902	1		ca3a
B1273	sham	f	D	61	pup				6.702	3		ca3a
B1273	sham	f	D	61	pup				7.357	2		ca3a
B1273	sham	f	D	61	pup				11.622	2		ca3a
B1273	sham	f	D	61	pup				10.151	2		ca3a
B1273	sham	f	D	61	pup				10.957	4		ca3b
B1273	sham	f	D	61	pup				9.482	2		ca3b
B1273	sham	f	D	61	pup				0.931	3		ca3b
B1273	sham	f	D	61	pup				14.344	6		ca3b
B1273	sham	f	D	61	pup				11.033	3		ca3c
B1273	sham	f	D	61	pup				14.431	6		ca3c
B1273	sham	f	D	61	pup				6.373	0		ca3c
B1273	sham	f	D	61	pup				8.915	2		ca3c
B1273	sham	f	D	61	pup				9.211	3		ca3c
B1273	sham	f	V	61	pup				15.071	4
B1273	sham	f	V	61	pup				8.531	2
B1273	sham	f	V	61	pup				8.098	2
B1273	sham	f	V	61	pup				8.785	1
B1273	sham	f	V	61	pup				8.57	3
B1273	sham	f	V	61	pup				9.088	3
B1273	sham	f	V	61	pup				8.152	4
B1273	sham	f	V	61	pup				8.835	1
B1273	sham	f	V	61	pup				10.867	2
B1273	sham	f	V	61	pup				10.447	3
B1273	sham	f	V	61	pup				17.218	6
B1273	sham	f	V	61	pup				23.649	5
B1273	sham	f	V	61	pup				8.799	3
B1306	ecs	m	D	104	pup				5.715	3		ca3a
B1306	ecs	m	D	104	pup				9.099	3		ca3a
B1306	ecs	m	D	104	pup				5.639	3		ca3a
B1306	ecs	m	D	104	pup				4.819	3		ca3a
B1306	ecs	m	D	104	pup				11.705	2		ca3b
B1306	ecs	m	D	104	pup				16.018	4		ca3b
B1306	ecs	m	D	104	pup				13.119	2		ca3b
B1306	ecs	m	D	104	pup				9.16	2		ca3b
B1306	ecs	m	D	104	pup				6.753	2		ca3c
B1306	ecs	m	D	104	pup				6.749	4		ca3c
B1306	ecs	m	D	104	pup				6.644	1		ca3c
B1306	ecs	m	D	104	pup				6.72	2		ca3c
B1306	ecs	m	D	104	pup				5.386	3		ca3c
B1306	ecs	m	V	104	pup				7.906	3
B1306	ecs	m	V	104	pup				6.33	1
B1306	ecs	m	V	104	pup				5.705	3
B1306	ecs	m	V	104	pup				5.614	5
B1306	ecs	m	V	104	pup				5.621	3
B1306	ecs	m	V	104	pup				10.126	4
B1306	ecs	m	V	104	pup				5.712	3
B1306	ecs	m	V	104	pup				8.618	4
B1306	ecs	m	V	104	pup				3.141	2
B1306	ecs	m	V	104	pup				3.995	2
B1306	ecs	m	V	104	pup				11.431	2
B1306	ecs	m	V	104	pup				7.414	3
B1306	ecs	m	V	104	pup				11.189	5
B1306	ecs	m	V	104	pup				8.329	1
B1306	ecs	m	V	104	pup				5.216	2
B1320	ecs	m	D	98	pup				8.351	4		ca3a
B1320	ecs	m	D	98	pup				11.915	2		ca3a
B1320	ecs	m	D	98	pup				10.27	3		ca3a
B1320	ecs	m	D	98	pup				11.85	4		ca3a
B1320	ecs	m	D	98	pup				9.03	3		ca3a
B1320	ecs	m	D	98	pup				14.193	4		ca3b
B1320	ecs	m	D	98	pup				7.971	2		ca3b
B1320	ecs	m	D	98	pup				11.225	3		ca3b
B1320	ecs	m	D	98	pup				14.467	2		ca3b
B1320	ecs	m	D	98	pup				28.823	7		ca3b
B1320	ecs	m	D	98	pup				7.794	4		ca3b
B1320	ecs	m	D	98	pup				17.377	3		ca3c
B1320	ecs	m	D	98	pup				9.106	2		ca3c
B1320	ecs	m	D	98	pup				12.208	4		ca3c
B1320	ecs	m	D	98	pup				8.333	4		ca3c
B1320	ecs	m	D	98	pup				15.082	3		ca3c
B1320	ecs	m	D	98	pup				12.732	3		ca3c
B1320	ecs	m	V	98	pup				6.952	3
B1320	ecs	m	V	98	pup				7.646	3
B1320	ecs	m	V	98	pup				6.091	3
B1320	ecs	m	V	98	pup				5.874	2
B1320	ecs	m	V	98	pup				9.095	3
B1320	ecs	m	V	98	pup				10.928	3
B1320	ecs	m	V	98	pup				12.624	2
B1320	ecs	m	V	98	pup				1.371	3
B1320	ecs	m	V	98	pup				12.349	4
B1320	ecs	m	V	98	pup				11.767	2
B1325	ecs	m	D	89	pup				11.586	3		ca3b
B1325	ecs	m	D	89	pup				15.194	5		ca3b
B1325	ecs	m	D	89	pup				16.839	6		ca3b
B1325	ecs	m	D	89	pup				13.061	5		ca3b
B1325	ecs	m	D	89	pup				11.337	3		ca3b
B1325	ecs	m	D	89	pup				16.282	6		ca3c
B1325	ecs	m	D	89	pup				17.312	7		ca3c
B1325	ecs	m	D	89	pup				14.937	4		ca3c
B1325	ecs	m	V	89	pup				12.457	4
B1325	ecs	m	V	89	pup				16.6199	5
B1325	ecs	m	V	89	pup				10.024	5
B1325	ecs	m	V	89	pup				13.99	4
B1325	ecs	m	V	89	pup				13.057	5
B1325	ecs	m	V	89	pup				12.674	3
B1325	ecs	m	V	89	pup				13.123	6
B1325	ecs	m	V	89	pup				19.31	6
B1325	ecs	m	V	89	pup				30.449	5
B1325	ecs	m	V	89	pup				28.139	6
B1325	ecs	m	V	89	pup				20.996	5
B1325	ecs	m	V	89	pup				19.818	6
B1347	ecs	m	D	78	pup				7.877	5		ca3a
B1347	ecs	m	D	78	pup				5.018	4		ca3a
B1347	ecs	m	D	78	pup				11.893	6		ca3a
B1347	ecs	m	D	78	pup				15.443	5		ca3a
B1347	ecs	m	D	78	pup				16.271	4		ca3b
B1347	ecs	m	D	78	pup				21.227	5		ca3b
B1347	ecs	m	D	78	pup				19.301	7		ca3b
B1347	ecs	m	D	78	pup				9.442	3		ca3c
B1347	ecs	m	D	78	pup				16.611	4		ca3c
B1347	ecs	m	D	78	pup				14.391	5		ca3c
B1347	ecs	m	D	78	pup				13.903	4		ca3c
B1347	ecs	m	D	78	pup				14.963	3		ca3c
B1347	ecs	m	V	78	pup				7.545	3
B1347	ecs	m	V	78	pup				10.831	4
B1347	ecs	m	V	78	pup				8.38	1
B1347	ecs	m	V	78	pup				9.244	4
B1347	ecs	m	V	78	pup				13.589	5
B1347	ecs	m	V	78	pup				8.64	6
B1347	ecs	m	V	78	pup				8.38	4
B1347	ecs	m	V	78	pup				6.16	2
B1347	ecs	m	V	78	pup				6.612	2
B1347	ecs	m	V	78	pup				7.852	5
B1350	ecs	m	D	78	pup				21.932	10		ca3a
B1350	ecs	m	D	78	pup				8.633	6		ca3a
B1350	ecs	m	D	78	pup				17.612	6		ca3b
B1350	ecs	m	D	78	pup				15.827	6		ca3b
B1350	ecs	m	D	78	pup				6.988	0		ca3b
B1350	ecs	m	D	78	pup				13.987	5		ca3c
B1350	ecs	m	D	78	pup				8.04	3		ca3c
B1350	ecs	m	D	78	pup				6.456	4		ca3c
B1350	ecs	m	D	78	pup				9.782	2		ca3c
B1350	ecs	m	D	78	pup				9.468	1		ca3c
B1350	ecs	m	V	78	pup				9.126	2
B1350	ecs	m	V	78	pup				7.622	5
B1350	ecs	m	V	78	pup				7.124	4
B1350	ecs	m	V	78	pup				12.633	1
B1350	ecs	m	V	78	pup				12.849	3
B1350	ecs	m	V	78	pup				9.018	4
B1350	ecs	m	V	78	pup				16.803	4
B1350	ecs	m	V	78	pup				16.114	3
B1355	sham	m	V	67	pup				7.393	3
B1355	sham	m	V	67	pup				5.271	3
B1355	sham	m	V	67	pup				6.471	1
B1355	sham	m	V	67	pup				6.384	3
B1355	sham	m	V	67	pup				6.142	2
B1355	sham	m	V	67	pup				14.106	4
B1355	sham	m	V	67	pup				11.145	4
B1355	sham	m	V	67	pup				16.011	3
B1355	sham	m	V	67	pup				10.628	6
B1355	sham	m	V	67	pup				9.902	2
B1355	sham	m	V	67	pup				20.396	7
B1355	sham	m	V	67	pup				8.542	3
B1355	sham	m	V	67	pup				17.171	10
B1355	sham	m	V	67	pup				10.263	4
B1355	sham	m	V	67	pup				10.144	4
B1356	sham	m	D	67	pup				12.32	7		ca3a
B1356	sham	m	D	67	pup				12.53	4		ca3a
B1356	sham	m	D	67	pup				5.665	4		ca3a
B1356	sham	m	D	67	pup				5.723	2		ca3a
B1356	sham	m	D	67	pup				5.188	5		ca3a
B1356	sham	m	D	67	pup				15.31	5		ca3b
B1356	sham	m	D	67	pup				12.099	5		ca3b
B1356	sham	m	D	67	pup				8.915	3		ca3b
B1356	sham	m	D	67	pup				14.438	6		ca3b
B1356	sham	m	D	67	pup				14.923	6		ca3b
B1356	sham	m	D	67	pup				11.958	4		ca3c
B1356	sham	m	D	67	pup				9.855	2		ca3c
B1356	sham	m	D	67	pup				6.749	3		ca3c
B1356	sham	m	D	67	pup				5.748	1		ca3c
B1356	sham	m	D	67	pup				5.65	4		ca3c
B1356	sham	m	V	67	pup				7.432	5
B1356	sham	m	V	67	pup				8.163	2
B1356	sham	m	V	67	pup				8.065	3
B1356	sham	m	V	67	pup				12.443	3
B1356	sham	m	V	67	pup				7.711	3
B1356	sham	m	V	67	pup				10.925	3
B1356	sham	m	V	67	pup				13.553	6
B1356	sham	m	V	67	pup				7.501	4
B1356	sham	m	V	67	pup				6.738	4
B1356	sham	m	V	67	pup				9.229	2
B1356	sham	m	V	67	pup				14.663	3
B1356	sham	m	V	67	pup				12.436	4
B1356	sham	m	V	67	pup				12.472	6
B1356	sham	m	V	67	pup				12.273	6
B1356	sham	m	V	67	pup				9.836	4
B1358	sham	m	D	67	pup				5.086	2		ca3a
B1358	sham	m	D	67	pup				5.162	2		ca3a
B1358	sham	m	D	67	pup				4.32	1		ca3a
B1358	sham	m	D	67	pup				11.174	4		ca3a
B1358	sham	m	D	67	pup				10.021	5		ca3a
B1358	sham	m	D	67	pup				10.353	3		ca3b
B1358	sham	m	D	67	pup				7.599	2		ca3b
B1358	sham	m	D	67	pup				0.924	2		ca3b
B1358	sham	m	D	67	pup				11.727	4		ca3b
B1358	sham	m	D	67	pup				9.648	4		ca3b
B1358	sham	m	D	67	pup				12.548	2		ca3c
B1358	sham	m	D	67	pup				10.907	2		ca3c
B1358	sham	m	D	67	pup				9.573	2		ca3c
B1358	sham	m	D	67	pup				9.2	1		ca3c
B1358	sham	m	D	67	pup				10.39	2		ca3c
B1358	sham	m	V	67	pup				5.867	3
B1358	sham	m	V	67	pup				7.169	2
B1358	sham	m	V	67	pup				9.063	3
B1358	sham	m	V	67	pup				9.428	6
B1358	sham	m	V	67	pup				4.418	1
B1358	sham	m	V	67	pup				6.742	3
B1358	sham	m	V	67	pup				4.754	2
B1358	sham	m	V	67	pup				3.933	1
B1358	sham	m	V	67	pup				15.78	5
B1358	sham	m	V	67	pup				14.102	2
B1358	sham	m	V	67	pup				12.996	6
B1358	sham	m	V	67	pup				12.233	3
B1358	sham	m	V	67	pup				11.134	3
B1359	sham	m	D	67	pup				16.991	7		ca3a
B1359	sham	m	D	67	pup				8.076	6		ca3a
B1359	sham	m	D	67	pup				17.7565	4		ca3a
B1359	sham	m	D	67	pup				7.812	6		ca3a
B1359	sham	m	D	67	pup				5.683	3		ca3a
B1359	sham	m	D	67	pup				21.846	6		ca3b
B1359	sham	m	D	67	pup				12.407	5		ca3b
B1359	sham	m	D	67	pup				8.492	5		ca3b
B1359	sham	m	D	67	pup				14.861	6		ca3b
B1359	sham	m	D	67	pup				11.376	5		ca3b
B1359	sham	m	D	67	pup				9.385	5		ca3c
B1359	sham	m	D	67	pup				14.84	4		ca3c
B1359	sham	m	D	67	pup				6.785	1		ca3c
B1359	sham	m	D	67	pup				6.796	5		ca3c
B1359	sham	m	D	67	pup				7.49	6		ca3c
B1359	sham	m	V	67	pup				10.867	5
B1359	sham	m	V	67	pup				11.181	7
B1359	sham	m	V	67	pup				10.375	4
B1359	sham	m	V	67	pup				9.359	3
B1359	sham	m	V	67	pup				12.363	3
B1359	sham	m	V	67	pup				14.46	5
B1359	sham	m	V	67	pup				15.367	4
B1359	sham	m	V	67	pup				13.014	4
B1359	sham	m	V	67	pup				15.393	4
B1359	sham	m	V	67	pup				11.521	4
B1359	sham	m	V	67	pup				15.617	3
B1359	sham	m	V	67	pup				6.775	3
B1359	sham	m	V	67	pup				4.324	1
B1359	sham	m	V	67	pup				7.118	2
B1359	sham	m	V	67	pup				6.099	2
B1350	ecs	m	D	78	pup			1.30514			0.191421
B1350	ecs	m	D	78	pup			1.23071			0.37868
B1350	ecs	m	D	78	pup			0.94015			0.195125
B1350	ecs	m	D	78	pup			0.954603			0.212134
B1350	ecs	m	D	78	pup			1.33498			0.100753
B1350	ecs	m	D	78	pup			0.968595			0.0820843
B1350	ecs	m	V	78	pup			1.45271			0.300016
B1350	ecs	m	V	78	pup			1.48607			0.392157
B1350	ecs	m	V	78	pup			1.02347			0.238016
B1350	ecs	m	V	78	pup			0.856566			0.224339
B1350	ecs	m	V	78	pup			1.64771			0.271952
B1350	ecs	m	V	78	pup			1.43799			0.265475
B1350	ecs	m	V	78	pup			1.17475			0.208424
B1351	sham	m	D	78	pup			1.30361			0.133703
B1351	sham	m	D	78	pup			1.00639			0.140426
B1351	sham	m	V	78	pup			1.5256			0.211888
B1351	sham	m	V	78	pup			1.52514			0.224286
B1351	sham	m	V	78	pup			0.8926			0.247181
B1355	sham	m	D	67	pup			1.13832			0.138819
B1355	sham	m	D	67	pup			1.08089			0.108089
B1355	sham	m	V	67	pup			1.79835			0.329697
B1355	sham	m	V	67	pup			1.65658			0.253089
B1355	sham	m	V	67	pup			0.945599			0.115788
B1355	sham	m	V	67	pup			1.27956			0.204729
B1355	sham	m	V	67	pup			1.9871			0.427991
B1355	sham	m	V	67	pup			1.85427			0.20603
B1355	sham	m	V	67	pup			1.08405			0.106279
B1355	sham	m	V	67	pup			1.21342			0.242683
B1356	sham	m	D	67	pup			1.30802			0.0654012
B1356	sham	m	D	67	pup			1.22052			0.215386
B1356	sham	m	D	67	pup			1.25533			0.190201
B1356	sham	m	D	67	pup			1.15607			0.0642261
B1356	sham	m	D	67	pup			1.55838			0.119875
B1356	sham	m	D	67	pup			1.19568			0.116652
B1356	sham	m	D	67	pup			1.46105			0.0569238
B1356	sham	m	D	67	pup			1.54571			0.0772857
B1356	sham	m	V	67	pup			1.1444			0.168294
B1356	sham	m	V	67	pup			1.42421			0.162767
B1356	sham	m	V	67	pup			1.35334			0.0796083
B1356	sham	m	V	67	pup			1.10554			0.0850412
B1356	sham	m	V	67	pup			1.5021			0.0790576
B1356	sham	m	V	67	pup			1.66287			0.123175
B1356	sham	m	V	67	pup			1.78665			0.175162
B1356	sham	m	V	67	pup			1.37308			0.0361337
B1358	sham	m	D	67	pup			1.27434			0.197433
B1358	sham	m	D	67	pup			1.85539			0.109141
B1358	sham	m	D	67	pup			1.26398			0
B1358	sham	m	D	67	pup			1.45336			0
B1358	sham	m	D	67	pup			1.16113			0.184726
B1358	sham	m	D	67	pup			1.2097			0.23668
B1358	sham	m	D	67	pup			1.11741			0.0798148
B1358	sham	m	D	67	pup			1.20768			0.178915
B1358	sham	m	V	67	pup			1.28884			0.322209
B1358	sham	m	V	67	pup			1.20976			0.0864117
B1358	sham	m	V	67	pup			1.73788			0.1889
B1358	sham	m	V	67	pup			1.05872			0.12216
B1359	sham	m	D	67	pup			1.48317			0.0988777
B1359	sham	m	D	67	pup			1.08208			0.154583
B1359	sham	m	D	67	pup			1.5179			0.0421639
B1359	sham	m	D	67	pup			1.31658			0.0398963
B1359	sham	m	V	67	pup			2.00143			0.214439
B1359	sham	m	V	67	pup			1.46325			0.0860733
B1359	sham	m	V	67	pup			1.38965			0.161587
B1359	sham	m	V	67	pup			1.6886			0.0865951
B1359	sham	m	V	67	pup			1.61031			0.0731957
B1359	sham	m	V	67	pup			1.00935			0.106247
